# Supplementary material for: Design and Characterization of a Cell-Penetrating Peptide Derived from the SOX2 Transcription Factor
Source: Int J Mol Sci. 2021 Aug 28;22(17):9354. doi: 10.3390/ijms22179354 (PMC8431565; doi:10.3390/ijms22179354)
Supplement: Supplementary file 1 [file ijms-22-09354-s001.zip]

Archive with 4 entries (2 files):
- ijms-1177507-supplementary/
- ijms-1177507-supplementary/supporting/
- ijms-1177507-supplementary/supporting/ijms-1177507-supplementary-final.pdf
- ijms-1177507-supplementary/supporting/sox2proteins_expression_patientdata.xlsx
