# Supplementary material for: Design and Characterization of a Cell-Penetrating Peptide Derived from the SOX2 Transcription Factor
Source: Int J Mol Sci. 2021 Aug 28;22(17):9354. doi: 10.3390/ijms22179354 (PMC8431565; doi:10.3390/ijms22179354)
Supplement: Supplementary file 1 [file ijms-22-09354-s001.zip › ijms-1177507-supplementary/supporting/sox2proteins_expression_patientdata.xlsx]

## Sheet: Sox proteins 
accession_number	numITRAQExperimentsProteinObserved	numSpectraProteinObserved	protein_mw	species	accession_numbers	numPepsUnique	scoreUnique	subgroupNum	geneName	Name	AO-A12D.01TCGA	C8-A131.01TCGA	AO-A12B.01TCGA	E2-A10A.02TCGA	BH-A18Q.02TCGA	C8-A130.02TCGA	C8-A138.03TCGA	E2-A154.03TCGA	BH-A0BZ.03TCGA	A8-A09I.04TCGA	C8-A12L.04TCGA	A2-A0EX.04TCGA	AO-A12D.05TCGA	AN-A04A.05TCGA	BH-A0AV.05TCGA	A2-A0D0.06TCGA	BH-A0HK.06TCGA	C8-A12T.06TCGA	A8-A06Z.07TCGA	A2-A0D1.07TCGA	A2-A0CM.07TCGA	BH-A18U.08TCGA	A2-A0YI.08TCGA	A2-A0EQ.08TCGA	AR-A0TY.09TCGA	AR-A0U4.09TCGA	BH-A0HP.09TCGA	BH-A0EE.10TCGA	AO-A0J9.10TCGA	BH-A0E0.10TCGA	AR-A1AP.11TCGA	AN-A0FK.11TCGA	AO-A0J6.11TCGA	BH-A18V.12TCGA	A7-A13F.12TCGA	BH-A0E1.12TCGA	A7-A0CE.13TCGA	BH-A0C0.13TCGA	A2-A0YC.13TCGA
NP_003097	5	7	34366.4	Human	NP_003097|NP_005977|NP_005625	5	44.8	9546.1	SOX2	transcription factor SOX-2																												3.28453	0.0401364	2.7891
NP_009015	8	14	28693.4	Human	NP_009015	3	28.02	9546.2	SOX21	transcription factor SOX-21																															1.89673	0.539344	1.18684
NP_848511	4	6	82252.1	Human	NP_848511	3	19.62	10966.1	SOX30	transcription factor SOX-30 isoform a							3.55868	-5.13994	-6.79991
NP_008873	1	2	25422.2	Human	NP_008873	2	13.7	11461.1	SOX15	protein SOX-15
NP_005677	35	193	69740.6	Human	NP_005677	29	324.75	4669.1	SOX13	transcription factor SOX-13	-0.0658573	0.946264	-0.299536	-0.0343827	-0.152579	-0.277588	1.29491	0.151379	-9.93613	-9.10539	0.130001	0.701118	1.02373	1.34452	-2.70962	-3.35489	-1.75532	-0.659662	1.02175	1.57629	-0.837433	1.06039	-2.84382	1.55198				-6.62291	-0.930097	-4.93386	-0.0188384	-0.583369	0.749261	-3.52925	1.09036	0.983382	-1.05058	-6.05303	0.26627
NP_008871	26	61	84252.4	Human	NP_008871|NP_001248344|NP_694534|NP_001248343|NP_821078	17	144.82	4669.2	SOX5	transcription factor SOX-5 isoform a	0.124633	-0.515021	-3.43962	-9.84391	-0.363338	-0.139834	1.96417	-3.16416	-11.6771	-13.4251	-1.61912	-0.176817	-0.328606	1.37091	1.04894				1.5908	-3.76102	-0.143138							-7.64331	-0.877761	-5.21							0.391844	-8.13807	2.07786
NP_001139291	26	73	93835.7	Human	NP_001139291|NP_201583|NP_059978|NP_001139283	15	126.08	4669.3	SOX6	transcription factor SOX-6 isoform 4	-0.222059	0.326938	-4.0244	-5.96669	0.00465389	-1.42882	2.19822	-4.46253	-11.5952	-13.4251	-1.61912	-0.176817	-0.735405	-0.311443	-0.826967				1.82598	-1.1769	-0.543551							-6.62291	-0.825425	-6.346							0.391844	-8.13807	2.07786
NP_000337	37	310	56250.1	Human	NP_000337	18	240.38	5719.1	SOX9	transcription factor SOX-9	-3.64326	0.492901	-1.16146	-0.696347	-0.497153	0.75557	-2.37686	0.350839	-2.76285	-2.18503	1.02649	-2.80312	-2.64113	-2.50509	0.100865	0.0769892	-0.609718	-1.59465	-0.259131	-1.47122	3.55242	-0.121109	-1.54178	-0.403667	-4.03616	1.15071	-0.350447	0.421752	-0.467123	1.70026	-0.341547	-1.0215	-1.76332	2.01992	-3.34909	-1.60322	3.40925	-1.1041	-2.50045
NP_008872	35	189	50081.4	Human	NP_008872	14	216.18	5719.2	SOX10	transcription factor SOX-10	-1.58978	-2.57944	-0.601627	-1.26836	5.36396	-0.864685	-3.97503	-4.90285	-3.67581	-3.78879	-2.32644	-2.48421	-1.64062	-1.49569	0.92073	1.73569	-1.11829	-1.99414	-1.10745	-2.58168	3.35405	0.370903	-1.13881	-0.560578	-4.21829	1.53534	-1.8852	-1.95918	-2.52434	-1.31933	-2.977	-2.99701	-1.73508	1.33625	-4.11243	-1.30377	0.413938	-4.0217	-4.6041
NP_055402	27	67	47541.6	Human	NP_055402	8	95.8	5719.3	SOX8	transcription factor SOX-8				-0.954674	5.2569	0.365266	5.28119	-8.70387	-16.9699	-3.78879	1.12519	-2.48421	-1.90816	-1.52537	0.0974907	-5.38076	-3.71622	-3.55812	-0.259131	-3.69005	3.15568	0.531559	-1.43253	0.33879	-5.23151	1.15071	-2.59785	-3.99779	-0.120898	-4.2828	-1.22279	-1.00585	-2.3477				3.77538	-2.47623	-0.937508
NP_060889	17	22	41232.8	Human	NP_060889	4	35.96	5719.4	SOX18	transcription factor SOX-18							1.15594	-10.6345	-10.6883							-6.37209	-6.79388	-5.85309	1.19603	-5.27851	1.99118				-5.72975	0.937363	-5.17603				1.97947	0.269424	-1.96376				1.16829	-6.41925	2.72119
NP_071899	10	11	44458.1	Human	NP_071899	2	24.2	5719.5	SOX17	transcription factor SOX-17																-6.90988	-5.59847	-4.72686	1.19603	-5.27851	1.99118				-5.72975	0.937363	-5.17603							-4.3227	2.27153	-0.661457	3.53866	-2.37368	0.621483
NP_003098	31	100	47490	Human	NP_003098	16	190.48	6402.1	SOX4	transcription factor SOX-4				-6.43721	-1.44724	1.00156	0.545197	-1.2486	-2.12893				-0.903988	-5.25623	-10.139	-9.7111	-12.7395	-8.9088	-4.77161	-8.23835	2.02056	-5.84116	-3.34708	-1.59772							0.833444	0.300719	-0.388456	-5.75989	1.87781	-3.5779	-1.07899	-8.03064	1.9042
NP_003099	29	54	46963.8	Human	NP_003099	6	70.35	6402.2	SOX11	transcription factor SOX-11				0.244703	-0.821655	1.02452							-0.903988	-5.25623	-10.139	-9.7111	-12.7395	-8.9088	-4.77161	-8.23835	2.02056	-12.6958	-6.18219	-0.250583							0.833444	0.300719	-0.388456	-5.75989	2.0827	-3.5779	-1.56821	-7.41538	2.22784
NP_008874	25	42	34292.4	Human	NP_008874	5	48.77	6402.3	SOX12	transcription factor SOX-12													-0.903988	-5.25623	-10.139	-9.7111	-12.7395	-8.9088	-4.77161	-8.23835	2.02056	-12.6958	-6.18219	-0.250583							1.85949	0.723203	-0.693353	-5.75989	2.0827	-3.5779	-3.48723	-9.72993	4.84457
[truncated: 72 more columns]

## Sheet: cancer subtype
Sample ID	TCGA ID	Biospecimen Barcode Side	UIUD	PAM50	ER Status	PR Status	HER2 Status	Proteome Cluster (see Fig. 3b)	Phosphoproteome Cluster (see Fig. 3b)	Phosphoproteome-pathways cluster (see Fig. 3d)	runOrder	experiment	iTRAQReporterIon	CommonControl	GATA3 Mutation	PIK3CA Mutation	TP53 Mutation	PIK3CA missense mutation in helical domain all tumors	PIK3CA missense mutation in kinase domain all tumors	TP53 Nonsense/Frameshift all tumors	TP53 Missense mutation all tumors	TP53 missense mutations in DNA binding domain all tumors
BH-A0EE	TCGA-BH-A0EE	TCGA-BH-A0EE-01A-41-A21V-30	7453D513-5147-42D5-87EB-E03D59DF7473	Her2	Negative	Negative	Positive	NA	NA	NA	28	10	114	NO	NA	Missense_Mutation|Somatic|p.L766F	NA	NA	1	0	0	0
AO-A0J9	TCGA-AO-A0J9	TCGA-AO-A0J9-01A-41-A21V-30	41E10A2D-308E-4E4A-B942-DB41175320B2	LumA	Positive	Positive	Negative	3	2	1	29	10	115	YES	NA	NA	NA	0	0	0	0	0
BH-A0E0	TCGA-BH-A0E0	TCGA-BH-A0E0-01A-41-A21V-30	E30132F8-2C1B-48EC-8B36-823ADB677F09	Basal	Negative	Negative	Negative	NA	NA	NA	30	10	116	NO	NA	NA	Missense_Mutation|Somatic|p.R175H	0	0	NA	1	1
A2-A0EV	TCGA-A2-A0EV	TCGA-A2-A0EV-01A-41-A21V-30	38F98E5F-7FA4-4C89-8D81-516CF865BEEB	LumA	Positive	Positive	Negative	3	3	2	52	18	114	NO	NA	In_Frame_Ins|Somatic|p.E469in_frame_insDK	NA	NA	NA	0	0	0
AN-A0AM	TCGA-AN-A0AM	TCGA-AN-A0AM-01A-22-A21W-30	21E7061F-3956-42E8-83D4-3405C8B872A8	LumB	Positive	Negative	Negative	2	2	1	53	18	115	NO	Frame_Shift_Ins|Somatic|p.A332fs	NA	NA	0	0	0	0	0
D8-A142	TCGA-D8-A142	TCGA-D8-A142-01A-41-A21V-30	38E95741-C1B6-4596-9A4A-E84FCBDDAEF5	Basal	Negative	Negative	Negative	3	3	2	54	18	116	NO	NA	NA	Missense_Mutation|Somatic|p.P278A	0	0	NA	1	1
AR-A0TR	TCGA-AR-A0TR	TCGA-AR-A0TR-01A-41-A21V-30	8983EE38-2F15-4A7D-A223-0F406154D971	LumA	Positive	Positive	Negative	2	2	3	73	25	114	YES	NA	Missense_Mutation|Somatic|p.N345K	NA	NA	NA	0	0	0
AO-A03O	TCGA-AO-A03O	TCGA-AO-A03O-01A-41-A21V-30	489780C2-836C-4CD9-B445-48CF1E4EEEA4	LumB	Positive	Positive	Negative	2	1	3	74	25	115	NO	NA	In_Frame_Del|Somatic|p.KIL111in_frame_del	Missense_Mutation|Somatic|p.R175H	NA	NA	NA	1	1
BH-A18R	TCGA-BH-A18R	TCGA-BH-A18R-01A-22-A21W-30	1F488298-C8F4-47C2-AA01-77F373F19E93	Her2	Indeterminate	Negative	Positive	NA	NA	NA	75	25	116	NO	NA	NA	NA	0	0	0	0	0
AR-A0TT	TCGA-AR-A0TT	TCGA-AR-A0TT-01A-22-A21V-30	FE8CA21C-42B7-42E5-94D7-AD39E084A6F5	LumB	Positive	Negative	Negative	1	2	1	100	34	114	YES	NA	NA	NA	0	0	0	0	0
AR-A1AQ	TCGA-AR-A1AQ	TCGA-AR-A1AQ-01A-12-A21W-30	69E5B689-1230-4493-A735-AFFBAEB25A68	Basal	Negative	Negative	Negative	NA	NA	NA	101	34	115	NO	NA	NA	Frame_Shift_Del|Somatic|p.R342fs	0	0	1	NA	NA
AO-A12B	TCGA-AO-A12B	TCGA-AO-A12B-01A-41-A21V-30	93587313-7662-4387-B0FE-F2540E326F40	LumB	Positive	Positive	Negative	2	2	3	3102	01,34	116	YES	NA	NA	NA	0	0	0	0	0

## Sheet: CPTAC_Sample_Annotation
Sample ID	TCGA ID	Biospecimen Barcode Side	UIUD	PAM50	ER Status	PR Status	HER2 Status	QC Status	Proteome Cluster (see Fig. 3b)	Phosphoproteome Cluster (see Fig. 3b)	Phosphoproteome-pathways cluster (see Fig. 3d)	runOrder	experiment	iTRAQReporterIon	CommonControl	GATA3 Mutation	PIK3CA Mutation	TP53 Mutation	PIK3CA missense mutation in helical domain all tumors	PIK3CA missense mutation in kinase domain all tumors	TP53 Nonsense/Frameshift all tumors	TP53 Missense mutation all tumors	TP53 missense mutations in DNA binding domain all tumors
A2-A0CM	TCGA-A2-A0CM	TCGA-A2-A0CM-01A-11-A21V-30	330F7598-824C-4CD6-9303-A27FE74A6695	Basal	Negative	Negative	Negative	pass	1	1	4	21	7	116	YES	NA	NA	Frame_Shift_Del|Somatic|p.E204fs	0	0	1	NA	NA
A2-A0D2	TCGA-A2-A0D2	TCGA-A2-A0D2-01A-12-A21W-30	308CCD79-C164-4397-92BC-A1CD243C8E7D	Basal	Negative	Negative	Negative	pass	1	1	4	91	31	114	NO	NA	NA	Frame_Shift_Del|Somatic|p.P318fs	0	0	1	NA	NA
A2-A0EQ	TCGA-A2-A0EQ	TCGA-A2-A0EQ-01A-41-A21W-30	04217F65-2907-478B-B0C5-EB65370198DA	Her2	Negative	Negative	Positive	pass	1	1	4	24	8	116	NO	NA	Missense_Mutation|Somatic|p.H1047R	In_Frame_Del|Somatic|p.IY162in_frame_delN	NA	1	NA	NA	NA
A2-A0EV	TCGA-A2-A0EV	TCGA-A2-A0EV-01A-41-A21V-30	38F98E5F-7FA4-4C89-8D81-516CF865BEEB	LumA	Positive	Positive	Negative	pass	3	3	2	52	18	114	NO	NA	In_Frame_Ins|Somatic|p.E469in_frame_insDK	NA	NA	NA	0	0	0
A2-A0EX	TCGA-A2-A0EX	TCGA-A2-A0EX-01A-41-A21V-30	78271500-147B-40C5-B789-0CF0C7CDBCE2	LumA	Positive	Positive	Negative	pass	3	3	2	12	4	116	NO	NA	Missense_Mutation|Somatic|p.E545K	NA	1	NA	0	0	0
A2-A0EY	TCGA-A2-A0EY	TCGA-A2-A0EY-01A-41-A21V-30	87BBBD20-9816-4B22-917A-27CE73B1C0CA	LumB	Positive	Negative	Positive	pass	3	3	1	48	16	116	NO	NA	Missense_Mutation|Somatic|p.G118D	Missense_Mutation|Somatic|p.Y234C	NA	NA	NA	1	1
A2-A0SW	TCGA-A2-A0SW	TCGA-A2-A0SW-01A-41-A21V-30	72EBF4A2-D75B-4344-B128-979DEC315C24	LumB	Positive	Negative	Negative	pass	3	3	1	103	35	114	NO	NA	NA	Missense_Mutation|Somatic|p.R273C	0	0	NA	1	1
A2-A0SX	TCGA-A2-A0SX	TCGA-A2-A0SX-01A-41-A21V-30	40585558-F251-4DE4-86B1-380837E36F73	Basal	Negative	Negative	Negative	pass	3	3	1	108	36	116	NO	NA	NA	Missense_Mutation|Somatic|p.G199V	0	0	NA	1	1
A2-A0T3	TCGA-A2-A0T3	TCGA-A2-A0T3-01A-22-A21V-30	6852C229-0CC2-45DF-B0FE-9543C97363E3	LumB	Positive	Positive	Negative	pass	3	3	4	71	24	115	NO	NA	NA	Frame_Shift_Del|Somatic|p.E287fs	0	0	1	NA	NA
A2-A0T6	TCGA-A2-A0T6	TCGA-A2-A0T6-01A-41-A21V-30	E850D3CB-C543-42C6-B66E-590D42068968	LumA	Positive	Positive	Negative	pass	3	3	2	85	29	114	NO	NA	NA	NA	0	0	0	0	0
A2-A0YC	TCGA-A2-A0YC	TCGA-A2-A0YC-01A-41-A21V-30	F8B8D938-D790-431B-A90E-E29BF4841E76	LumA	Positive	Positive	Negative	pass	2	2	1	39	13	116	YES	NA	Missense_Mutation|Somatic|p.E545K	NA	1	NA	0	0	0
A2-A0YD	TCGA-A2-A0YD	TCGA-A2-A0YD-01A-41-A21V-30	34F2F861-7879-47F7-899F-EABCDF52CF0A	LumA	Positive	Positive	Negative	pass	3	3	2	72	24	116	NO	NA	Missense_Mutation|Unknown|c.3140	NA	NA	NA	0	0	0
A2-A0YF	TCGA-A2-A0YF	TCGA-A2-A0YF-01A-41-A21V-30	3997B4BE-9660-4703-8BB0-64ED6947CE07	LumA	Positive	Negative	Negative	pass	3	2	1	97	33	114	NO	NA	NA	NA	0	0	0	0	0
A2-A0YG	TCGA-A2-A0YG	TCGA-A2-A0YG-01A-41-A21V-30	FD5B5379-E9D1-4B05-AE35-29BD73F0C37F	LumB	Positive	Positive	Positive	pass	3	2	4	79	27	114	NO	NA	NA	Splice_Site|Somatic|e3+1	0	0	NA	NA	NA
A2-A0YM	TCGA-A2-A0YM	TCGA-A2-A0YM-01A-22-A21W-30	68C8F498-7D3E-4647-8484-34BB53EE474B	Basal	Negative	Negative	Negative	pass	3	3	1	106	36	114	NO	NA	NA	Frame_Shift_Del|Somatic|p.R333fs	0	0	1	NA	NA
A7-A0CE	TCGA-A7-A0CE	TCGA-A7-A0CE-01A-41-A21V-30	BA492DE0-E9C3-4E5F-A16A-1350CCE28A01	Basal	Negative	Negative	Negative	pass	1	1	4	37	13	114	YES	NA	NA	Missense_Mutation|Somatic|p.T155P	0	0	NA	1	1
A7-A0CJ	TCGA-A7-A0CJ	TCGA-A7-A0CJ-01A-32-A21V-30	60FB8576-F48D-468C-BFB2-10D85ABE5EE5	LumB	Positive	Positive	Negative	pass	2	2	4	64	22	114	YES	NA	Missense_Mutation|Somatic|p.Q546R	Missense_Mutation|Somatic|p.R175H	NA	NA	NA	1	1
A7-A13F	TCGA-A7-A13F	TCGA-A7-A13F-01A-51-A21V-30	4F3CC707-870E-473E-9F5D-9070E5AA498E	LumB	Positive	Positive	Negative	pass	2	2	3	35	12	115	YES	NA	NA	NA	0	0	0	0	0
A8-A06N	TCGA-A8-A06N	TCGA-A8-A06N-01A-41-A21V-30	77457015-87C7-44C5-AAB8-9BC12A378B4E	LumB	Positive	Negative	Negative	pass	2	2	1	77	26	115	YES	NA	NA	NA	0	0	0	0	0
A8-A06Z	TCGA-A8-A06Z	TCGA-A8-A06Z-01A-22-A21V-30	D0148F8E-928F-487F-BBFA-6B4C41504E94	LumB	Positive	Positive	Negative	pass	2	2	3	19	7	114	YES	NA	NA	NA	0	0	0	0	0
A8-A076	TCGA-A8-A076	TCGA-A8-A076-01A-23-A21V-30	10737B8A-31F2-47E4-ACFA-1C54EF5918CA	Her2	Positive	Positive	Positive	pass	2	2	1	44	15	115	YES	NA	NA	NA	0	0	0	0	0
A8-A079	TCGA-A8-A079	TCGA-A8-A079-01A-12-A21V-30	78BE574D-47B9-4AA1-A641-3C910D15E4E8	LumB	Positive	Positive	Negative	pass	2	2	4	69	23	116	NO	NA	NA	Missense_Mutation|Somatic|p.S215I	0	0	NA	1	1
A8-A08Z	TCGA-A8-A08Z	TCGA-A8-A08Z-01A-12-A21V-30	CB9ACD97-F942-4124-AB68-B00EB23ED15F	LumA	Positive	Positive	Negative	pass	2	2	4	41	14	115	YES	NA	Missense_Mutation|Somatic|p.H1047R	NA	NA	1	0	0	0
A8-A09G	TCGA-A8-A09G	TCGA-A8-A09G-01A-41-A21W-30	C5876F52-95FE-4E30-9794-23A9E3626E32	Her2	Positive	Negative	Positive	pass	1	2	1	94	32	114	YES	NA	NA	NA	0	0	0	0	0
AN-A04A	TCGA-AN-A04A	TCGA-AN-A04A-01A-31-A21W-30	8ED12A60-C75C-4805-813C-6510554BC9DA	LumA	Positive	Positive	Negative	pass	2	1	3	14	5	115	YES	Frame_Shift_Del|Somatic|p.P420fs	NA	NA	0	0	0	0	0
AN-A0AJ	TCGA-AN-A0AJ	TCGA-AN-A0AJ-01A-22-A21W-30	C5A0BFF7-0986-4899-9C76-136E6975B6C8	LumB	Positive	Positive	Positive	pass	2	1	4	63	21	116	NO	NA	Missense_Mutation|Somatic|p.H1047R	Frame_Shift_Del|Somatic|p.G108fs	NA	1	1	NA	NA
AN-A0AL	TCGA-AN-A0AL	TCGA-AN-A0AL-01A-22-A21W-30	41FD8A09-28E8-4354-A9C0-9D7F8E7F5E77	Basal	Negative	Negative	Negative	pass	1	1	4	84	28	116	YES	NA	NA	Missense_Mutation|Somatic|p.R175H	0	0	NA	1	1
AN-A0AM	TCGA-AN-A0AM	TCGA-AN-A0AM-01A-22-A21W-30	21E7061F-3956-42E8-83D4-3405C8B872A8	LumB	Positive	Negative	Negative	pass	2	2	1	53	18	115	NO	Frame_Shift_Ins|Somatic|p.A332fs	NA	NA	0	0	0	0	0
AN-A0FK	TCGA-AN-A0FK	TCGA-AN-A0FK-01A-22-A21W-30	A549E82C-436E-498C-8F7A-09F4D0987CF4	LumB	Positive	Positive	Negative	pass	2	1	3	32	11	115	NO	NA	NA	NA	0	0	0	0	0
AN-A0FL	TCGA-AN-A0FL	TCGA-AN-A0FL-01A-12-A21V-30	4278A6C5-46C0-4A56-9DC3-0BE5A704592C	Basal	Negative	Negative	Negative	pass	1	1	4	55	19	114	NO	NA	NA	Splice_Site|Somatic|e6-2	0	0	NA	NA	NA
AO-A03O	TCGA-AO-A03O	TCGA-AO-A03O-01A-41-A21V-30	489780C2-836C-4CD9-B445-48CF1E4EEEA4	LumB	Positive	Positive	Negative	pass	2	1	3	74	25	115	NO	NA	In_Frame_Del|Somatic|p.KIL111in_frame_del	Missense_Mutation|Somatic|p.R175H	NA	NA	NA	1	1
AO-A0J6	TCGA-AO-A0J6	TCGA-AO-A0J6-01A-22-A21W-30	C24D8CDF-EF6F-427E-AF01-3F77B8534F3B	Basal	Negative	Negative	Negative	pass	3	3	2	33	11	116	YES	NA	NA	Frame_Shift_Del|Somatic|p.T211fs	0	0	1	NA	NA
AO-A0J9	TCGA-AO-A0J9	TCGA-AO-A0J9-01A-41-A21V-30	41E10A2D-308E-4E4A-B942-DB41175320B2	LumA	Positive	Positive	Negative	pass	3	2	1	29	10	115	YES	NA	NA	NA	0	0	0	0	0
AO-A0JC	TCGA-AO-A0JC	TCGA-AO-A0JC-01A-41-A21V-30	2181DF52-4587-4243-9763-A530B2BD5331	LumB	Positive	Positive	Negative	pass	2	2	1	40	14	114	YES	NA	Missense_Mutation|Unknown|c.1633	NA	NA	NA	0	0	0
AO-A0JE	TCGA-AO-A0JE	TCGA-AO-A0JE-01A-41-A21V-30	338B6115-5B84-407A-B192-D159D0911ECB	Her2	Negative	Negative	Positive	pass	3	3	2	61	21	114	NO	NA	Missense_Mutation|Somatic|p.E542K	Missense_Mutation|Somatic|p.Y220C	1	NA	NA	1	1
AO-A0JJ	TCGA-AO-A0JJ	TCGA-AO-A0JJ-01A-31-A21W-30	5D291C2E-C994-4EB9-A41F-A5B2AEA5E2F3	LumA	Positive	Positive	Negative	pass	3	3	1	60	20	116	NO	NA	NA	NA	0	0	0	0	0
AO-A0JL	TCGA-AO-A0JL	TCGA-AO-A0JL-01A-41-A21W-30	5B9A3A9B-6B61-4F0A-A128-7D7F2128F281	Basal	Negative	Negative	Negative	pass	3	3	1	104	35	115	NO	NA	NA	Nonsense_Mutation|Somatic|p.R306*	0	0	1	NA	NA
AO-A0JM	TCGA-AO-A0JM	TCGA-AO-A0JM-01A-41-A21V-30	9B0C316A-BF62-48A2-8150-0D62CFBF64A2	LumB	Positive	Positive	Positive	pass	2	1	4	88	30	114	NO	NA	NA	NA	0	0	0	0	0
AO-A126	TCGA-AO-A126	TCGA-AO-A126-01A-22-A21W-30	E91B5EB5-C01A-49DB-9586-BB7DD70E6709	LumA	Positive	Positive	Negative	pass	2	2	3	45	15	116	YES	NA	Missense_Mutation|Somatic|p.E545K	NA	1	NA	0	0	0
AO-A12B	TCGA-AO-A12B	TCGA-AO-A12B-01A-41-A21V-30	93587313-7662-4387-B0FE-F2540E326F40	LumB	Positive	Positive	Negative	pass	2	2	3	3102	01,34	116	YES	NA	NA	NA	0	0	0	0	0
AO-A12D	TCGA-AO-A12D	TCGA-AO-A12D-01A-41-A21V-30	1DC52613-0C9C-4107-A800-6CF8A5DBC1D7	Her2	Negative	Negative	Positive	pass	1	1	1	1,13	01,05	114	YES	NA	NA	Frame_Shift_Del|Somatic|p.C242fs	0	0	1	NA	NA
AO-A12E	TCGA-AO-A12E	TCGA-AO-A12E-01A-41-A21V-30	5D139E82-D73D-4218-A0EC-FE0D524EB6CD	LumA	Positive	Positive	Negative	pass	2	2	3	76	26	114	YES	NA	NA	NA	0	0	0	0	0
AO-A12F	TCGA-AO-A12F	TCGA-AO-A12F-01A-41-A21V-30	C83266B5-4646-4276-AE08-8377DD167C10	Basal	Negative	Negative	Negative	pass	1	1	4	65	22	115	YES	NA	NA	Silent|Somatic|p.T125	0	0	0	NA	NA
AR-A0TR	TCGA-AR-A0TR	TCGA-AR-A0TR-01A-41-A21V-30	8983EE38-2F15-4A7D-A223-0F406154D971	LumA	Positive	Positive	Negative	pass	2	2	3	73	25	114	YES	NA	Missense_Mutation|Somatic|p.N345K	NA	NA	NA	0	0	0
AR-A0TT	TCGA-AR-A0TT	TCGA-AR-A0TT-01A-22-A21V-30	FE8CA21C-42B7-42E5-94D7-AD39E084A6F5	LumB	Positive	Negative	Negative	pass	1	2	1	100	34	114	YES	NA	NA	NA	0	0	0	0	0
AR-A0TV	TCGA-AR-A0TV	TCGA-AR-A0TV-01A-41-A21V-30	4E42E4AA-1D19-41B6-95F1-AFAB054484F4	LumB	Positive	Positive	Negative	pass	2	2	3	58	20	114	YES	NA	NA	Missense_Mutation|Somatic|p.V216M	0	0	NA	1	1
AR-A0TX	TCGA-AR-A0TX	TCGA-AR-A0TX-01A-41-A21V-30	333CF9A4-C98D-4615-BE6B-BFACE9870CE2	Her2	Positive	Positive	Positive	pass	3	3	2	42	14	116	NO	NA	NA	Missense_Mutation|Somatic|p.Y205C	0	0	NA	1	1
AR-A0U4	TCGA-AR-A0U4	TCGA-AR-A0U4-01A-22-A21V-30	D2056664-A1CF-4687-B849-B79E62CC5A1D	Basal	Negative	Negative	Negative	pass	1	1	4	26	9	115	YES	NA	NA	Missense_Mutation|Somatic|p.H193Y	0	0	NA	1	1
AR-A1AP	TCGA-AR-A1AP	TCGA-AR-A1AP-01A-22-A21W-30	DB0A65F7-6823-48EE-B93F-8BF0E5B51D20	LumA	Positive	Positive	Negative	pass	2	3	2	31	11	114	YES	Splice_Site|Somatic|e4-2	NA	Nonsense_Mutation|Somatic|p.R196*	0	0	1	NA	NA
AR-A1AS	TCGA-AR-A1AS	TCGA-AR-A1AS-01A-41-A21W-30	F81FE10A-9216-407E-8F89-353EBED0AE0E	LumA	Positive	Positive	Negative	pass	2	1	2	93	31	116	NO	Silent|Somatic|p.S138	Missense_Mutation|Somatic|p.E545A	Missense_Mutation|Somatic|p.R175H	1	NA	NA	1	1
AR-A1AV	TCGA-AR-A1AV	TCGA-AR-A1AV-01A-41-A21V-30	DFAD944C-F5C0-4ABB-BFEB-42FB15387105	LumB	Positive	Positive	Negative	pass	2	2	3	50	17	115	YES	Frame_Shift_Del|Somatic|p.A442fs	Missense_Mutation|Somatic|p.H1047R	NA	NA	1	0	0	0
AR-A1AW	TCGA-AR-A1AW	TCGA-AR-A1AW-01A-41-A21V-30	0F604D99-83B7-49CE-AF7A-686AE84884B0	LumA	Positive	Positive	Negative	pass	2	2	1	49	17	114	NO	NA	Missense_Mutation|Somatic|p.H1047R	Missense_Mutation|Somatic|p.R273C	NA	1	NA	1	1
BH-A0AV	TCGA-BH-A0AV	TCGA-BH-A0AV-01A-32-A21V-30	15F6637A-B3FD-4827-9D26-C50B7B4DDE21	Basal	Negative	Negative	Negative	pass	3	3	2	15	5	116	NO	NA	NA	Missense_Mutation|Somatic|p.R248Q	0	0	NA	1	1
BH-A0BV	TCGA-BH-A0BV	TCGA-BH-A0BV-01A-41-A21V-30	DC28B832-FFDA-445D-B37C-4139E91E7B6D	LumA	Positive	Positive	Negative	pass	3	3	1	105	35	116	NO	NA	Missense_Mutation|Somatic|p.E545K	NA	1	NA	0	0	0
BH-A0C1	TCGA-BH-A0C1	TCGA-BH-A0C1-01A-41-A21W-30	192B3B04-B471-4093-90BA-53EB2D050654	LumA	Positive	Positive	Negative	pass	1	1	4	47	16	115	NO	NA	NA	NA	0	0	0	0	0
BH-A0C7	TCGA-BH-A0C7	TCGA-BH-A0C7-01A-31-A21V-30	6F4E2BA5-55FF-4D87-AACF-4A0080FCC24E	LumB	Positive	Negative	Positive	pass	3	3	3	107	36	115	NO	Frame_Shift_Del|Somatic|p.N332fs	NA	NA	0	0	0	0	0
BH-A0DD	TCGA-BH-A0DD	TCGA-BH-A0DD-01A-41-A21V-30	72FA5D39-4619-4C9D-8E36-8289FFEE342A	LumB	Positive	Positive	Positive	pass	2	1	4	98	33	115	NO	NA	Missense_Mutation|Somatic|p.H1047R	NA	NA	1	0	0	0
BH-A0DG	TCGA-BH-A0DG	TCGA-BH-A0DG-01A-41-A21V-30	493B2E40-0C24-4A66-8E96-AFC083F9D36C	LumA	Positive	Negative	Negative	pass	2	2	1	56	19	115	YES	Frame_Shift_Ins|Somatic|p.P409fs	NA	NA	0	0	0	0	0
BH-A0E1	TCGA-BH-A0E1	TCGA-BH-A0E1-01A-41-A21V-30	248D3774-EA4C-49E1-BA9E-FD010DC60978	LumA	Positive	Positive	Negative	pass	3	3	1	36	12	116	NO	NA	NA	NA	0	0	0	0	0
BH-A0E9	TCGA-BH-A0E9	TCGA-BH-A0E9-01B-22-A21V-30	94EA3682-28B6-429A-82D9-E6A8FF8A916D	LumA	Positive	Positive	Negative	pass	3	3	2	99	33	116	NO	NA	NA	NA	0	0	0	0	0
BH-A18N	TCGA-BH-A18N	TCGA-BH-A18N-01A-41-A21V-30	07A4C1AB-E54D-46DF-9C58-22C32C721331	LumA	Positive	Positive	Negative	pass	2	3	2	81	27	116	NO	NA	NA	NA	0	0	0	0	0
BH-A18Q	TCGA-BH-A18Q	TCGA-BH-A18Q-01A-41-A21W-30	5188E257-2542-42DE-AB8F-D1011AA35509	Basal	Negative	Negative	Negative	pass	1	3	2	5	2	115	NO	NA	NA	Frame_Shift_Ins|Somatic|p.P76fs	0	0	1	NA	NA
BH-A18U	TCGA-BH-A18U	TCGA-BH-A18U-01A-61-A21W-30	CFC472B6-06F4-43F5-AC30-794CFD4C6400	LumB	Positive	Positive	Positive	pass	3	3	4	22	8	114	NO	NA	NA	Missense_Mutation|Somatic|p.E286K	0	0	NA	1	1
C8-A12L	TCGA-C8-A12L	TCGA-C8-A12L-01A-41-A21V-30	44DAA2B1-5B90-4430-8466-648EBBAAB29F	Her2	Negative	Negative	Positive	pass	1	1	4	11	4	115	NO	NA	Missense_Mutation|Somatic|p.H1047R	Missense_Mutation|Somatic|p.C238F	NA	1	NA	1	1
C8-A12T	TCGA-C8-A12T	TCGA-C8-A12T-01A-41-A21V-30	E8B7EC10-4F67-41F5-A418-0EF440C0A626	Her2	Positive	Positive	Positive	pass	2	2	4	18	6	116	YES	NA	Missense_Mutation|Somatic|p.E542K	NA	1	NA	0	0	0
C8-A12U	TCGA-C8-A12U	TCGA-C8-A12U-01A-41-A21V-30	01F3C352-47F7-410E-9CF4-887A03DAFABA	LumB	Positive	Positive	Negative	pass	1	1	4	92	31	115	YES	NA	Missense_Mutation|Somatic|p.H1047R	NA	NA	1	0	0	0
C8-A12V	TCGA-C8-A12V	TCGA-C8-A12V-01A-41-A21V-30	F408E844-2235-4B1C-AF4B-455F1D6DCDD3	Basal	Negative	Negative	Negative	pass	1	1	1	89	30	115	YES	NA	NA	NA	0	0	0	0	0
C8-A12Z	TCGA-C8-A12Z	TCGA-C8-A12Z-01A-41-A21V-30	26C6D77F-B2D2-4B3D-B3DE-E4BA833043FC	Her2	Negative	Negative	Positive	pass	3	3	2	59	20	115	NO	NA	NA	Missense_Mutation|Somatic|p.R342P	0	0	NA	1	NA
C8-A130	TCGA-C8-A130	TCGA-C8-A130-01A-41-A21V-30	28E062F4-E9E6-468B-BF72-BA973B111CCB	Her2	Positive	Positive	Equivocal	pass	2	1	3	6	2	116	YES	NA	Missense_Mutation|Somatic|p.H1047R	Frame_Shift_Del|Somatic|p.N131fs	NA	1	1	NA	NA
C8-A131	TCGA-C8-A131	TCGA-C8-A131-01A-41-A21V-30	B913C159-CDEE-4E24-83B9-6684AC99DC92	Basal	Negative	Negative	Negative	pass	1	1	1	2,95	01,32	115	YES	NA	Missense_Mutation|Somatic|p.R108H	Missense_Mutation|Somatic|p.R175H	NA	NA	NA	1	1
C8-A134	TCGA-C8-A134	TCGA-C8-A134-01A-41-A21V-30	84EE7A53-EDCF-4A56-AF7F-A31AAFF61489	Basal	Negative	Negative	Negative	pass	1	1	4	96	32	116	YES	NA	NA	Missense_Mutation|Somatic|p.R273H	0	0	NA	1	1
C8-A135	TCGA-C8-A135	TCGA-C8-A135-01A-41-A21V-30	415018E1-E65E-4C55-BE91-1B52165535FA	Her2	Negative	Negative	Positive	pass	3	3	2	51	17	116	YES	NA	NA	Frame_Shift_Del|Somatic|p.C242fs	0	0	1	NA	NA
C8-A138	TCGA-C8-A138	TCGA-C8-A138-01A-14-A21W-30	035ADBBA-464A-4569-9E07-8B6A6BD12407	Her2	Positive	Negative	Positive	pass	2	2	3	7	3	114	YES	NA	NA	Frame_Shift_Del|Somatic|p.L308fs	0	0	1	NA	NA
D8-A142	TCGA-D8-A142	TCGA-D8-A142-01A-41-A21V-30	38E95741-C1B6-4596-9A4A-E84FCBDDAEF5	Basal	Negative	Negative	Negative	pass	3	3	2	54	18	116	NO	NA	NA	Missense_Mutation|Somatic|p.P278A	0	0	NA	1	1
E2-A154	TCGA-E2-A154	TCGA-E2-A154-01A-41-A21V-30	7DC5DC2F-EE63-4A02-BF6D-950B8A913082	LumA	Positive	Positive	Negative	pass	3	3	2	8	3	115	NO	NA	Missense_Mutation|Somatic|p.H1047L	NA	NA	1	0	0	0
E2-A158	TCGA-E2-A158	TCGA-E2-A158-01A-31-A21W-30	B1864B5A-73A3-42F7-B079-30FD70EC3136	Basal	Negative	Negative	Negative	pass	1	1	4	86	29	115	NO	NA	NA	Missense_Mutation|Somatic|p.I195T	0	0	NA	1	1
E2-A15A	TCGA-E2-A15A	TCGA-E2-A15A-01A-41-A21W-30	AFCABD97-235B-4430-908A-761F5DEBE160	LumB	Positive	Positive	Negative	pass	2	1	4	87	29	116	NO	NA	NA	NA	0	0	0	0	0
A2-A0D0	TCGA-A2-A0D0	TCGA-A2-A0D0-01A-41-A21W-30	C10AE24D-E9E4-492C-8A79-C3D1F0854799	Basal	Negative	Negative	Negative	fail	NA	NA	NA	16	6	114	NO	NA	NA	Nonsense_Mutation|Somatic|p.R196*	0	0	1	NA	NA
A2-A0D1	TCGA-A2-A0D1	TCGA-A2-A0D1-01A-22-A21W-30	4D66E411-F805-4DE5-8D7D-B1B106931F27	Her2	Negative	Negative	Positive	fail	NA	NA	NA	20	7	115	YES	NA	Missense_Mutation|Somatic|p.E542K	Nonsense_Mutation|Somatic|p.Q331*	1	NA	1	NA	NA
A2-A0T1	TCGA-A2-A0T1	TCGA-A2-A0T1-01A-12-A21V-30	D2FF8332-6964-4774-AEF4-F18D12417FC2	Her2	Negative	Negative	Positive	fail	NA	NA	NA	78	26	116	YES	NA	NA	Missense_Mutation|Somatic|p.R273C	0	0	NA	1	1
A2-A0T2	TCGA-A2-A0T2	TCGA-A2-A0T2-01A-13-A21W-30	77E6014F-D836-444D-BBE5-4C8216A190AF	Basal	Negative	Negative	Negative	fail	NA	NA	NA	62	21	115	NO	NA	NA	Missense_Mutation|Somatic|p.Y220C	0	0	NA	1	1
A2-A0T7	TCGA-A2-A0T7	TCGA-A2-A0T7-01A-41-A21V-30	1F3BFA3A-D49E-42AD-A3D8-B6F0F1DFCDB2	LumA	Positive	Positive	Negative	fail	NA	NA	NA	67	23	114	NO	NA	Missense_Mutation|Somatic|p.M1043I	NA	NA	1	0	0	0
A2-A0YI	TCGA-A2-A0YI	TCGA-A2-A0YI-01A-11-A21V-30	AE2A1E5B-8648-4718-82A2-4730A223DDF8	LumA	Positive	Positive	Negative	fail	NA	NA	NA	23	8	115	NO	NA	Missense_Mutation|Somatic|p.N345K	NA	NA	NA	0	0	0
A2-A0YL	TCGA-A2-A0YL	TCGA-A2-A0YL-01A-41-A21V-30	98B333F7-F3F3-4A0C-8D5E-4EB9DBE261EB	LumA	Positive	Positive	Negative	fail	NA	NA	NA	66	22	116	YES	NA	Missense_Mutation|Somatic|p.H1047R	NA	NA	1	0	0	0
A7-A0CD	TCGA-A7-A0CD	TCGA-A7-A0CD-01A-22-A21W-30	B801E0D2-F1F8-4A29-A4A9-A745A1262606	LumA	Positive	Positive	Negative	fail	NA	NA	NA	82	28	114	NO	NA	NA	NA	0	0	0	0	0
A8-A08G	TCGA-A8-A08G	TCGA-A8-A08G-01A-13-A21W-30	BD809835-7113-460B-AB90-7EE3A5E6B3DA	LumB	Positive	Positive	Positive	fail	NA	NA	NA	90	30	116	NO	Frame_Shift_Ins|Somatic|p.S402fs	NA	NA	0	0	0	0	0
A8-A09I	TCGA-A8-A09I	TCGA-A8-A09I-01A-13-A21V-30	E510E0E2-CB89-46FC-A4A6-892A17647F49	LumB	Positive	Positive	Positive	fail	NA	NA	NA	10	4	114	NO	NA	NA	NA	0	0	0	0	0
AN-A0AS	TCGA-AN-A0AS	TCGA-AN-A0AS-01A-22-A21W-30	FD3FCBA8-E1F0-4DA0-B8E9-C5B4184D2276	LumB	Positive	Negative	Negative	fail	NA	NA	NA	57	19	116	NO	NA	NA	In_Frame_Del|Somatic|p.R110in_frame_del	0	0	NA	NA	NA
AR-A0TY	TCGA-AR-A0TY	TCGA-AR-A0TY-01A-22-A21W-30	2C608E65-005C-4D0F-821B-0EA655CCADF9	LumB	Positive	Negative	Negative	fail	NA	NA	NA	25	9	114	NO	Frame_Shift_Ins|Somatic|p.H435fs	NA	NA	0	0	0	0	0
AR-A1AQ	TCGA-AR-A1AQ	TCGA-AR-A1AQ-01A-12-A21W-30	69E5B689-1230-4493-A735-AFFBAEB25A68	Basal	Negative	Negative	Negative	fail	NA	NA	NA	101	34	115	NO	NA	NA	Frame_Shift_Del|Somatic|p.R342fs	0	0	1	NA	NA
BH-A0BZ	TCGA-BH-A0BZ	TCGA-BH-A0BZ-01A-41-A21V-30	F1769C73-24CD-441F-B783-4C2C391D67D5	LumB	Positive	Positive	Negative	fail	NA	NA	NA	9	3	116	NO	NA	NA	NA	0	0	0	0	0
BH-A0C0	TCGA-BH-A0C0	TCGA-BH-A0C0-01A-23-A21V-30	D3273609-A250-4365-A36F-178E45B35A32	LumB	Positive	Positive	Positive	fail	NA	NA	NA	38	13	115	NO	NA	NA	Frame_Shift_Del|Somatic|p.R110fs	0	0	1	NA	NA
BH-A0E0	TCGA-BH-A0E0	TCGA-BH-A0E0-01A-41-A21V-30	E30132F8-2C1B-48EC-8B36-823ADB677F09	Basal	Negative	Negative	Negative	fail	NA	NA	NA	30	10	116	NO	NA	NA	Missense_Mutation|Somatic|p.R175H	0	0	NA	1	1
BH-A0EE	TCGA-BH-A0EE	TCGA-BH-A0EE-01A-41-A21V-30	7453D513-5147-42D5-87EB-E03D59DF7473	Her2	Negative	Negative	Positive	fail	NA	NA	NA	28	10	114	NO	NA	Missense_Mutation|Somatic|p.L766F	NA	NA	1	0	0	0
BH-A0HK	TCGA-BH-A0HK	TCGA-BH-A0HK-01A-41-A21V-30	70CAF3D1-5B33-4CD1-98B8-84F5B13A5660	LumA	Positive	Negative	Negative	fail	NA	NA	NA	17	6	115	NO	NA	NA	NA	0	0	0	0	0
BH-A0HP	TCGA-BH-A0HP	TCGA-BH-A0HP-01A-41-A21V-30	BBE74060-4B95-41E9-940E-0162CC77B4C7	LumA	Positive	Negative	Negative	fail	NA	NA	NA	27	9	116	NO	Missense_Mutation|Somatic|p.M294K	NA	NA	0	0	0	0	0
BH-A18R	TCGA-BH-A18R	TCGA-BH-A18R-01A-22-A21W-30	1F488298-C8F4-47C2-AA01-77F373F19E93	Her2	Indeterminate	Negative	Positive	fail	NA	NA	NA	75	25	116	NO	NA	NA	NA	0	0	0	0	0
BH-A18V	TCGA-BH-A18V	TCGA-BH-A18V-01A-31-A21W-30	DCCCD933-C9A8-4584-BB63-6779020F1B09	Basal	Negative	Negative	Negative	fail	NA	NA	NA	34	12	114	NO	NA	NA	Nonsense_Mutation|Somatic|p.E56*	0	0	1	NA	NA
C8-A12P	TCGA-C8-A12P	TCGA-C8-A12P-01A-22-A21W-30	B800D5B1-4E19-4EA2-BD4F-6A1536F0F4D2	Her2	Negative	Negative	Positive	fail	NA	NA	NA	46	16	114	YES	NA	NA	Missense_Mutation|Somatic|p.R248W	0	0	NA	1	1
C8-A12Q	TCGA-C8-A12Q	TCGA-C8-A12Q-01A-51-A21V-30	115D61F2-CE48-4BEB-9AA3-611A24A65676	Her2	Negative	Negative	Positive	fail	NA	NA	NA	68	23	115	NO	NA	NA	Missense_Mutation|Somatic|p.Y205N	0	0	NA	1	1
C8-A12W	TCGA-C8-A12W	TCGA-C8-A12W-01A-41-A21V-30	C0319217-7BB8-467C-9764-29C657EC5F10	LumB	Positive	Positive	Negative	fail	NA	NA	NA	83	28	115	NO	NA	NA	Missense_Mutation|Somatic|p.H193Y	0	0	NA	1	1
D8-A13Y	TCGA-D8-A13Y	TCGA-D8-A13Y-01A-22-A21W-30	F5FE61A7-DA12-4F88-937A-19B3225913C2	LumB	Positive	Positive	Negative	fail	NA	NA	NA	43	15	114	NO	NA	NA	Frame_Shift_Del|Somatic|p.A138fs	0	0	1	NA	NA
E2-A10A	TCGA-E2-A10A	TCGA-E2-A10A-01A-12-A21V-30	24849B11-846F-4474-BEC8-BEC940952402	LumB	Positive	Positive	Negative	fail	NA	NA	NA	4	2	114	NO	Frame_Shift_Ins|Somatic|p.P426fs	NA	NA	0	0	0	0	0
E2-A150	TCGA-E2-A150	TCGA-E2-A150-01A-12-A21W-30	76C97E4B-B204-40B5-AD8C-A846024237FA	Basal	Negative	Negative	Negative	fail	NA	NA	NA	80	27	115	NO	NA	NA	Nonsense_Mutation|Somatic|p.C176*	0	0	1	NA	NA
E2-A159	TCGA-E2-A159	TCGA-E2-A159-01A-12-A21W-30	76178852-85BC-41AF-AB3E-859C0D20BA78	Basal	Negative	Negative	Negative	fail	NA	NA	NA	70	24	114	YES	NA	NA	Missense_Mutation|Somatic|p.V216M	0	0	NA	1	1
